# Supplementary material for: Genomic assessment of quarantine measures to prevent SARS-CoV-2 importation and transmission
Source: Nat Commun. 2022 Feb 23;13:1012. doi: 10.1038/s41467-022-28371-z (PMC8866425; doi:10.1038/s41467-022-28371-z)
Supplement: Supplementary file 4 — Supplementary Data 1 [file 41467_2022_28371_MOESM4_ESM.csv]

name	sample_metadata1	sample_metadata2	raw_reads	genome_fasta
QEUH-95DCF8	ERS5076765	SAMEA7318226	ERR4599931	ERZ1847943
MILK-9757AE	ERS5123514	SAMEA7365056	ERR4644116	ERZ1878982
MILK-970846	ERS5121785	SAMEA7363325	ERR4643074	ERZ1881265
MILK-993E3C	ERS5123827	SAMEA7365369	ERR4644429	ERZ1855459
QEUH-96F877	ERS5089706	SAMEA7331183	ERR4615451
MILK-97489D	ERS5143185	SAMEA7385033	ERR4668053	ERZ1929915
MILK-9758D8	ERS5123556	SAMEA7365098	ERR4644158	ERZ1879015
QEUH-96BD03	ERS5075016	SAMEA7316475	ERR4598183	ERZ1843130
QEUH-963CFF	ERS5074883	SAMEA7316342	ERR4598050	ERZ1842980
QEUH-969C35	ERS5075607	SAMEA7317067	ERR4598774	ERZ1842530
ALDP-95190C	ERS5119659	SAMEA7361196	ERR4640948	ERZ1922928
CAMC-94881A	ERS5117079	SAMEA7358610	ERR4638369	ERZ1924229
QEUH-999003	ERS5090238	SAMEA7331716	ERR4615984	ERZ1850500
MILK-9758E7	ERS5123555	SAMEA7365097	ERR4644157	ERZ1880594
QEUH-943615	ERS5062937	SAMEA7304381	ERR4585022	ERZ1844563
MILK-977D22	ERS5125718	SAMEA7367264	ERR4646628	ERZ1852718
MILK-977F0E	ERS5125698	SAMEA7367244	ERR4646608	ERZ1852734
QEUH-95F1E8	ERS5074144	SAMEA7315602	ERR4597311	ERZ1844313
MILK-9709DA	ERS5121862	SAMEA7363402	ERR4643151	ERZ1881941
MILK-99A530	ERS5125906	SAMEA7367452	ERR4646816	ERZ1853050
ALDP-6D1A04	ERS5118136	SAMEA7359669	ERR4639426	ERZ1923638
ALDP-9B5924	ERS5209605	SAMEA7451413	ERR4686600	ERZ1935361
MILK-970A6E	ERS5121888	SAMEA7363428	ERR4643177	ERZ1881287
QEUH-99036D	ERS5090086	SAMEA7331563	ERR4615832
MILK-9931F7	ERS5124150	SAMEA7365693	ERR4645059	ERZ1856426
QEUH-96F6E6	ERS5089686	SAMEA7331163	ERR4615431
MILK-973306	ERS5143140	SAMEA7384988	ERR4668008	ERZ1929976
CAMC-991706	ERS5124117	SAMEA7365660	ERR4645026	ERZ1856133
CAMC-990B1A	ERS5124722	SAMEA7366266	ERR4645631	ERZ1855936
MILK-970F6F	ERS5121854	SAMEA7363394	ERR4643143	ERZ1882019
QEUH-98FD54	ERS5090082	SAMEA7331559	ERR4615828
MILK-991F2C	ERS5124217	SAMEA7365760	ERR4645126	ERZ1856163
QEUH-9985C9	ERS5090120	SAMEA7331597	ERR4615866
MILK-973272	ERS5143113	SAMEA7384961	ERR4667981	ERZ1929973
MILK-9714BA	ERS5121827	SAMEA7363367	ERR4643116	ERZ1881423
MILK-97546B	ERS5123611	SAMEA7365153	ERR4644213	ERZ1880473
QEUH-9641B3	ERS5076905	SAMEA7318366	ERR4600071	ERZ1848131
QEUH-990752	ERS5076393	SAMEA7317854	ERR4599560	ERZ1842118
QEUH-998286	ERS5076530	SAMEA7317990	ERR4599696	ERZ1849086
CAMC-947D3A	ERS5117233	SAMEA7358765	ERR4638523	ERZ1924032
QEUH-96EE3A	ERS5075929	SAMEA7317389	ERR4599096	ERZ1842001
MILK-74CE52	ERS5116528	SAMEA7358059	ERR4637818	ERZ1924632
QEUH-960E74	ERS5062999	SAMEA7304443	ERR4585084	ERZ1843681
MILK-999E09	ERS5125952	SAMEA7367498	ERR4646862	ERZ1852898
QEUH-96F30D	ERS5075871	SAMEA7317331	ERR4599038	ERZ1842369
QEUH-969BFC	ERS5075624	SAMEA7317084	ERR4598791
MILK-971915	ERS5122040	SAMEA7363580	ERR4643329	ERZ1881487
QEUH-95ED30	ERS5073959	SAMEA7315417	ERR4597126	ERZ1844258
QEUH-96D141	ERS5076254	SAMEA7317715	ERR4599421	ERZ1842245
MILK-817F3E	ERS5116293	SAMEA7357823	ERR4637583
QEUH-963970	ERS5074813	SAMEA7316272	ERR4597980	ERZ1842953
QEUH-963433	ERS5074616	SAMEA7316075	ERR4597783	ERZ1843418
MILK-632FD5	ERS5118150	SAMEA7359683	ERR4639440	ERZ1923767
ALDP-5BE4E2	ERS5114160	SAMEA7355688	ERR4633172	ERZ1925966
MILK-99CF21	ERS5126028	SAMEA7367574	ERR4646939	ERZ1851391
MILK-9AA148	ERS5124968	SAMEA7366512	ERR4645878	ERZ1854107
ALDP-9B5C2B	ERS5209753	SAMEA7451561	ERR4686748	ERZ1935388
MILK-9AB208	ERS5125220	SAMEA7366765	ERR4646129	ERZ1855120
CAMC-94676A	ERS5116908	SAMEA7358439	ERR4638198	ERZ1924538
QEUH-9B9B0C	ERS5131208	SAMEA7372761	ERR4651125	ERZ1851134
QEUH-999452	ERS5090289	SAMEA7331767	ERR4616035	ERZ1850557
QEUH-98FAE4	ERS5090111	SAMEA7331588	ERR4615857
ALDP-9C5305	ERS5132071	SAMEA7373625	ERR4651988	ERZ1928817
QEUH-9653DA	ERS5075393	SAMEA7316853	ERR4598560	ERZ1842692
QEUH-9987D2	ERS5090196	SAMEA7331674	ERR4615942
MILK-974E8C	ERS5123649	SAMEA7365191	ERR4644251	ERZ1878696
CAMC-94625A	ERS5117158	SAMEA7358690	ERR4638448	ERZ1924190
CAMC-94BE60	ERS5117147	SAMEA7358679	ERR4638437	ERZ1924299
ALDP-91629F	ERS5120961	SAMEA7362500	ERR4644705
MILK-825C54	ERS5116270	SAMEA7357800	ERR4637560	ERZ1924698
MILK-9A954D	ERS5125214	SAMEA7366759	ERR4646123	ERZ1853972
QEUH-962D84	ERS5074552	SAMEA7316011	ERR4597719	ERZ1842919
QEUH-95F072	ERS5074178	SAMEA7315636	ERR4597345	ERZ1844913
MILK-9AA157	ERS5124965	SAMEA7366509	ERR4645875	ERZ1854109
QEUH-96A33F	ERS5076877	SAMEA7318338	ERR4600043	ERZ1848399
MILK-5147B4	ERS5113882	SAMEA7355409	ERR4632894
CAMC-94B70B	ERS5118003	SAMEA7359536	ERR4639293	ERZ1923756
QEUH-95F151	ERS5073915	SAMEA7315373	ERR4597082	ERZ1844304
MILK-975BDF	ERS5123734	SAMEA7365276	ERR4644336	ERZ1879097
MILK-9C3167	ERS5132492	SAMEA7374048	ERR4652408	ERZ1927678
MILK-975085	ERS5123751	SAMEA7365293	ERR4644353	ERZ1878747
QEUH-96598D	ERS5075433	SAMEA7316893	ERR4598600	ERZ1842716
MILK-975322	ERS5123580	SAMEA7365122	ERR4644182	ERZ1878849
ALDP-9C5314	ERS5132073	SAMEA7373627	ERR4651990	ERZ1928818
MILK-833312	ERS5116229	SAMEA7357759	ERR4637519	ERZ1924728
QEUH-96BAA2	ERS5074993	SAMEA7316452	ERR4598160	ERZ1842854
MILK-995641	ERS5123845	SAMEA7365387	ERR4644447	ERZ1855685
MILK-84CCC0	ERS5116232	SAMEA7357762	ERR4637522	ERZ1924781
ALDP-981F10	ERS5121698	SAMEA7363238	ERR4642987	ERZ1880105
MILK-99DB3B	ERS5125497	SAMEA7367043	ERR4646407	ERZ1853581
MILK-970CE0	ERS5122023	SAMEA7363563	ERR4643312	ERZ1881980
QEUH-9985E7	ERS5090123	SAMEA7331600	ERR4615869
MILK-870D93	ERS5116359	SAMEA7357889	ERR4637649	ERZ1925086
MILK-958246	ERS5119092	SAMEA7360626	ERR4640382	ERZ1922210
MILK-9759F3	ERS5123588	SAMEA7365130	ERR4644190	ERZ1880621
MILK-970DDE	ERS5121769	SAMEA7363309	ERR4643058	ERZ1881340
QEUH-943AFB	ERS5062886	SAMEA7304330	ERR4584971	ERZ1844675
CAMC-99085F	ERS5124684	SAMEA7366228	ERR4645593	ERZ1855888
MILK-994651	ERS5124410	SAMEA7365953	ERR4645319	ERZ1877801
QEUH-96256E	ERS5074736	SAMEA7316195	ERR4597903
MILK-991DE6	ERS5124297	SAMEA7365840	ERR4645206	ERZ1877107
MILK-970952	ERS5121824	SAMEA7363364	ERR4643113	ERZ1881274
QEUH-95F212	ERS5074168	SAMEA7315626	ERR4597335	ERZ1844931
ALDP-9C5323	ERS5132075	SAMEA7373629	ERR4651992	ERZ1928819
MILK-976558	ERS5143169	SAMEA7385017	ERR4668037	ERZ1929942
MILK-6EE3EB	ERS5116339	SAMEA7357869	ERR4637629	ERZ1924617
MILK-8054CB	ERS5116325	SAMEA7357855	ERR4637615	ERZ1924643
MILK-9745E1	ERS5143089	SAMEA7384937	ERR4667957	ERZ1929899
CAMC-9458B3	ERS5117080	SAMEA7358611	ERR4638370	ERZ1924159
QEUH-7A8540	ERS5062336	SAMEA7303779	ERR4584421	ERZ1846399
QEUH-96082B	ERS5063028	SAMEA7304472	ERR4585113	ERZ1843594
QEUH-997E29	ERS5076478	SAMEA7317939	ERR4599645	ERZ1849005
MILK-9A8B3D	ERS5126204	SAMEA7367751	ERR4647115	ERZ1852495
MILK-995368	ERS5124459	SAMEA7366002	ERR4645368	ERZ1879597
QEUH-9B8860	ERS5131136	SAMEA7372689	ERR4651053	ERZ1850771
QEUH-96A144	ERS5076824	SAMEA7318285	ERR4599990
MILK-975568	ERS5123709	SAMEA7365251	ERR4644311	ERZ1878919
MILK-9A962C	ERS5125262	SAMEA7366807	ERR4646171	ERZ1853976
MILK-99CED9	ERS5126063	SAMEA7367609	ERR4646974	ERZ1851382
QEUH-997DE0	ERS5076476	SAMEA7317937	ERR4599643	ERZ1848996
ALDP-9530AB	ERS5121510	SAMEA7363049	ERR4642799	ERZ1882977
MILK-93E413	ERS5121519	SAMEA7363058	ERR4642808	ERZ1881803
ALDP-5276A2	ERS5114006	SAMEA7355533	ERR4633018	ERZ1926170
QEUH-969BDE	ERS5075606	SAMEA7317066	ERR4598773
MILK-975E03	ERS5121652	SAMEA7363192	ERR4642941	ERZ1880725
MILK-9953A4	ERS5124481	SAMEA7366024	ERR4645390	ERZ1878271
MILK-9C339E	ERS5132676	SAMEA7374232	ERR4652592	ERZ1927702
QEUH-96F428	ERS5075852	SAMEA7317312	ERR4599019	ERZ1842057
MILK-999FCA	ERS5126009	SAMEA7367555	ERR4646919	ERZ1852946
MILK-970DA1	ERS5121787	SAMEA7363327	ERR4643076	ERZ1881339
ALDP-9C5253	ERS5132078	SAMEA7373632	ERR4651995	ERZ1928812
MILK-9A9A7B	ERS5125124	SAMEA7366669	ERR4646033	ERZ1854955
MILK-994E59	ERS5124497	SAMEA7366040	ERR4645406	ERZ1878043
MILK-9717C0	ERS5121986	SAMEA7363526	ERR4643275	ERZ1881468
MILK-9A50C8	ERS5126285	SAMEA7367832	ERR4647196	ERZ1851989
MILK-9929C3	ERS5124085	SAMEA7365628	ERR4644994	ERZ1877226
CAMC-94C351	ERS5117214	SAMEA7358746	ERR4638504	ERZ1924324
MILK-9942B7	ERS5123772	SAMEA7365314	ERR4644374	ERZ1855592
MILK-994A0A	ERS5124308	SAMEA7365851	ERR4645217	ERZ1877928
QEUH-96563B	ERS5075289	SAMEA7316749	ERR4598456	ERZ1842452
QEUH-96F419	ERS5075996	SAMEA7317457	ERR4599163	ERZ1842056
QEUH-96AE89	ERS5075215	SAMEA7316675	ERR4598382	ERZ1843067
QEUH-965914	ERS5075405	SAMEA7316865	ERR4598572	ERZ1842473
QEUH-998F70	ERS5090231	SAMEA7331709	ERR4615977	ERZ1850485
MILK-994044	ERS5123891	SAMEA7365434	ERR4644493	ERZ1855521
MILK-99A8FB	ERS5125963	SAMEA7367509	ERR4646873	ERZ1853115
QEUH-96BEE2	ERS5075171	SAMEA7316630	ERR4598338	ERZ1843137
QEUH-96B477	ERS5075187	SAMEA7316646	ERR4598354	ERZ1842823
MILK-99A9BC	ERS5126001	SAMEA7367547	ERR4646911	ERZ1853123
CAMC-94228B	ERS5116838	SAMEA7358369	ERR4638128	ERZ1924117
QEUH-9B4DED	ERS5209544	SAMEA7451352	ERR4686539	ERZ1935656
QEUH-9B7CFC	ERS5209891	SAMEA7451700	ERR4686886	ERZ1935812
QEUH-9989FA	ERS5090031	SAMEA7331508	ERR4615777
MILK-99D38E	ERS5126034	SAMEA7367580	ERR4646945	ERZ1851488
MILK-9949B2	ERS5124290	SAMEA7365833	ERR4645199	ERZ1877924
MILK-9757DB	ERS5123511	SAMEA7365053	ERR4644113	ERZ1880562
MILK-9A95A7	ERS5125235	SAMEA7366780	ERR4646144
MILK-9A911C	ERS5125225	SAMEA7366770	ERR4646134
MILK-9927C9	ERS5123993	SAMEA7365536	ERR4644902	ERZ1856211
QEUH-9603FD	ERS5063008	SAMEA7304452	ERR4585093	ERZ1843539
QEUH-9900DF	ERS5090201	SAMEA7331679	ERR4615947
CAMC-94BEBB	ERS5117188	SAMEA7358720	ERR4638478	ERZ1924301
QEUH-990084	ERS5090069	SAMEA7331546	ERR4615815
MILK-970E62	ERS5121808	SAMEA7363348	ERR4643097	ERZ1881346
QEUH-9986C6	ERS5090166	SAMEA7331643	ERR4615912
MILK-9A69AE	ERS5126189	SAMEA7367736	ERR4647100	ERZ1852196
MILK-9C3B96	ERS5132425	SAMEA7373981	ERR4652341	ERZ1927790
MILK-976725	ERS5143230	SAMEA7385078	ERR4668098	ERZ1930073
MILK-994D5C	ERS5124446	SAMEA7365989	ERR4645355	ERZ1879456
QEUH-96C35B	ERS5075691	SAMEA7317151	ERR4598858	ERZ1842594
MILK-973290	ERS5143125	SAMEA7384973	ERR4667993	ERZ1929875
MILK-622EBD	ERS5115662	SAMEA7357192	ERR4636952	ERZ1925582
MILK-99CA3F	ERS5125646	SAMEA7367192	ERR4646556	ERZ1853434
QEUH-9B754C	ERS5209805	SAMEA7451613	ERR4686800	ERZ1936052
MILK-994976	ERS5124281	SAMEA7365824	ERR4645190	ERZ1879360
ALDP-689810	ERS5124661	SAMEA7366205	ERR4645570	ERZ1855287
ALDP-689AFC	ERS5124663	SAMEA7366207	ERR4645572	ERZ1855302
MILK-9AA254	ERS5125013	SAMEA7366558	ERR4645922	ERZ1854135
QEUH-9B7263	ERS5209930	SAMEA7451739	ERR4686925	ERZ1936040
MILK-97099E	ERS5121842	SAMEA7363382	ERR4643131	ERZ1881279
MILK-97098F	ERS5121845	SAMEA7363385	ERR4643134	ERZ1881277
MILK-9A9D72	ERS5125294	SAMEA7366839	ERR4646203
QEUH-997D2C	ERS5076466	SAMEA7317927	ERR4599633	ERZ1848978
ALDP-934802	ERS5122154	SAMEA7363694	ERR4643443	ERZ1881073
CAMC-9B1B8C	ERS5132300	SAMEA7373855	ERR4652217	ERZ1927415
MILK-9C23DB	ERS5132154	SAMEA7373709	ERR4652071	ERZ1927519
QEUH-96B33E	ERS5075159	SAMEA7316618	ERR4598326
MILK-97453C	ERS5143056	SAMEA7384903	ERR4667924	ERZ1930001
MILK-9931AC	ERS5124140	SAMEA7365683	ERR4645049	ERZ1877400
MILK-99E3F6	ERS5125623	SAMEA7367169	ERR4646533	ERZ1853255
MILK-97139F	ERS5121770	SAMEA7363310	ERR4643059	ERZ1881410
QEUH-997E38	ERS5076479	SAMEA7317940	ERR4599646	ERZ1849006
MILK-970A40	ERS5121886	SAMEA7363426	ERR4643175	ERZ1881948
MILK-9A8335	ERS5126364	SAMEA7367911	ERR4647275	ERZ1852366
MILK-9708CE	ERS5121804	SAMEA7363344	ERR4643093	ERZ1881918
MILK-9940DB	ERS5123907	SAMEA7365450	ERR4644509	ERZ1855540
QEUH-9B5423	ERS5209738	SAMEA7451546	ERR4686733	ERZ1935686
QEUH-998FBC	ERS5090234	SAMEA7331712	ERR4615980	ERZ1850491
MILK-9766A0	ERS5143264	SAMEA7385112	ERR4668132	ERZ1929952
ALDP-953CE3	ERS5120194	SAMEA7361732	ERR4641483	ERZ1921901
QEUH-969D23	ERS5075635	SAMEA7317095	ERR4598802	ERZ1842125
MILK-632421	ERS5118130	SAMEA7359663	ERR4639420	ERZ1923541
CAMC-941D4F	ERS5116996	SAMEA7358527	ERR4638286	ERZ1924108
CAMC-9478B1	ERS5116905	SAMEA7358436	ERR4638195	ERZ1924555
MILK-9C41B1	ERS5132426	SAMEA7373982	ERR4652342	ERZ1927959
QEUH-9B7D62	ERS5209910	SAMEA7451719	ERR4686905	ERZ1936080
MILK-99D6A3	ERS5126113	SAMEA7367659	ERR4647024	ERZ1851573
MILK-9748F7	ERS5143219	SAMEA7385067	ERR4668087	ERZ1929919
QEUH-96F7F2	ERS5089711	SAMEA7331188	ERR4615456
MILK-975119	ERS5123554	SAMEA7365096	ERR4644156	ERZ1878764
MILK-978A66	ERS5125769	SAMEA7367315	ERR4646679	ERZ1852835
MILK-978608	ERS5125831	SAMEA7367377	ERR4646741	ERZ1852773
QEUH-963B7A	ERS5074844	SAMEA7316303	ERR4598011	ERZ1842967
QEUH-793663	ERS5062215	SAMEA7303658	ERR4584300	ERZ1846166
QEUH-997E0B	ERS5076474	SAMEA7317935	ERR4599641	ERZ1849001
MILK-9A6944	ERS5126494	SAMEA7368041	ERR4647405	ERZ1851735
MILK-99491C	ERS5124262	SAMEA7365805	ERR4645171	ERZ1879349
QEUH-96A77F	ERS5074926	SAMEA7316385	ERR4598093	ERZ1843037
MILK-99A56D	ERS5125913	SAMEA7367459	ERR4646823	ERZ1853056
MILK-9940EA	ERS5123909	SAMEA7365452	ERR4644511	ERZ1855542
MILK-971292	ERS5122035	SAMEA7363575	ERR4643324	ERZ1882072
QEUH-9987F0	ERS5090199	SAMEA7331677	ERR4615945
MILK-993625	ERS5124082	SAMEA7365625	ERR4644991	ERZ1877503
MILK-9767AD	ERS5143228	SAMEA7385076	ERR4668096	ERZ1930075
MILK-9AA5A6	ERS5124914	SAMEA7366458	ERR4645824	ERZ1854212
MILK-975164	ERS5123534	SAMEA7365076	ERR4644136	ERZ1880435
MILK-971739	ERS5121958	SAMEA7363498	ERR4643247	ERZ1882117
MILK-9C36FF	ERS5132597	SAMEA7374153	ERR4652513	ERZ1927741
MILK-9C4087	ERS5132670	SAMEA7374226	ERR4652586	ERZ1927954
CAMC-9914F0	ERS5124025	SAMEA7365568	ERR4644934	ERZ1877033
MILK-999F15	ERS5125982	SAMEA7367528	ERR4646892	ERZ1852931
QEUH-96E0AD	ERS5076372	SAMEA7317833	ERR4599539	ERZ1842339
QEUH-89ACB4	ERS5062626	SAMEA7304070	ERR4584711	ERZ1845669
ALDP-94D0FF	ERS5117772	SAMEA7359304	ERR4639062	ERZ1923463
MILK-991E4D	ERS5124209	SAMEA7365752	ERR4645118	ERZ1856144
MILK-82F328	ERS5116296	SAMEA7357826	ERR4637586	ERZ1924715
MILK-99E095	ERS5125444	SAMEA7366990	ERR4646354	ERZ1853224
MILK-992A39	ERS5124106	SAMEA7365649	ERR4645015	ERZ1856266
QEUH-98F255	ERS5089789	SAMEA7331266	ERR4615534
QEUH-98F246	ERS5089854	SAMEA7331331	ERR4615599
MILK-99A7EF	ERS5126008	SAMEA7367554	ERR4646918	ERZ1853100
MILK-999BC6	ERS5125909	SAMEA7367455	ERR4646819	ERZ1851881
MILK-970970	ERS5121838	SAMEA7363378	ERR4643127	ERZ1881933
MILK-970AB9	ERS5121896	SAMEA7363436	ERR4643185	ERZ1881950
MILK-9711FF	ERS5121987	SAMEA7363527	ERR4643276	ERZ1882058
MILK-970CC2	ERS5122019	SAMEA7363559	ERR4643308	ERZ1881325
QEUH-96F1B8	ERS5075856	SAMEA7317316	ERR4599023	ERZ1842033
MILK-971669	ERS5121906	SAMEA7363446	ERR4643195	ERZ1882110
MILK-971766	ERS5121963	SAMEA7363503	ERR4643252	ERZ1881459
MILK-970CFF	ERS5122027	SAMEA7363567	ERR4643316	ERZ1881326
MILK-9764A6	ERS5143154	SAMEA7385002	ERR4668022	ERZ1929940
MILK-9761BE	ERS5121727	SAMEA7363267	ERR4643016	ERZ1880796
QEUH-9CA449	ERS5132988	SAMEA7374545	ERR4652904	ERZ1928383
QEUH-9C98A8	ERS5132995	SAMEA7374552	ERR4652911	ERZ1928614
MILK-97627F	ERS5143082	SAMEA7384930	ERR4667950	ERZ1930042
MILK-82B571	ERS5116331	SAMEA7357861	ERR4637621	ERZ1924710
QEUH-96C24F	ERS5075687	SAMEA7317147	ERR4598854	ERZ1842584
MILK-9717A2	ERS5121983	SAMEA7363523	ERR4643272	ERZ1881466
MILK-9710D4	ERS5121930	SAMEA7363470	ERR4643219	ERZ1881375
MILK-977FA4	ERS5125775	SAMEA7367321	ERR4646685	ERZ1852741
MILK-994C9B	ERS5124402	SAMEA7365945	ERR4645311	ERZ1879440
QEUH-9605D9	ERS5063116	SAMEA7304560	ERR4585201	ERZ1843562
MILK-994439	ERS5123828	SAMEA7365370	ERR4644430	ERZ1855638
QEUH-98FAF3	ERS5090109	SAMEA7331586	ERR4615855
ALDP-9BDC9C	ERS5131598	SAMEA7373152	ERR4651515	ERZ1929005
MILK-9C364A	ERS5132410	SAMEA7373966	ERR4652326	ERZ1927732
MILK-9703CD	ERS5121844	SAMEA7363384	ERR4643133	ERZ1881210
MILK-971344	ERS5121762	SAMEA7363302	ERR4643051	ERZ1882086
MILK-974AA6	ERS5123461	SAMEA7365003	ERR4644063	ERZ1880338
MILK-97587E	ERS5123608	SAMEA7365150	ERR4644210	ERZ1880581
CAMC-991162	ERS5124730	SAMEA7366274	ERR4645639	ERZ1856054
QEUH-960AF8	ERS5063051	SAMEA7304495	ERR4585136	ERZ1843628
MILK-974648	ERS5143093	SAMEA7384941	ERR4667961	ERZ1930008
QEUH-96105F	ERS5063088	SAMEA7304532	ERR4585173	ERZ1843729
MILK-99A9F8	ERS5126004	SAMEA7367550	ERR4646914	ERZ1853128
MILK-9A84D8	ERS5126465	SAMEA7368012	ERR4647376	ERZ1852406
MILK-970FD8	ERS5121877	SAMEA7363417	ERR4643166	ERZ1881359
ALDP-9C53AB	ERS5131897	SAMEA7373451	ERR4651814	ERZ1928488
MILK-97348B	ERS5143196	SAMEA7385044	ERR4668064	ERZ1929988
ALDP-955F15	ERS5120615	SAMEA7362153	ERR4641904	ERZ1883393
ALDP-5CA9F3	ERS5114737	SAMEA7356265	ERR4633749	ERZ1926017
MILK-9A953E	ERS5125210	SAMEA7366755	ERR4646119	ERZ1854865
QEUH-9902F7	ERS5090115	SAMEA7331592	ERR4615861
ALDP-5B465F	ERS5114181	SAMEA7355709	ERR4633193	ERZ1926295
ALDP-95D00B	ERS5118787	SAMEA7360321	ERR4640077	ERZ1922790
QEUH-96F4BF	ERS5075984	SAMEA7317445	ERR4599151	ERZ1842064
MILK-9AAC83	ERS5124959	SAMEA7366503	ERR4645869	ERZ1854405
MILK-9A531A	ERS5126414	SAMEA7367961	ERR4647325	ERZ1852025
MILK-9952B6	ERS5124430	SAMEA7365973	ERR4645339	ERZ1878230
MILK-974790	ERS5143141	SAMEA7384989	ERR4668009	ERZ1929909
MILK-99318E	ERS5124126	SAMEA7365669	ERR4645035	ERZ1856420
MILK-9937D7	ERS5124162	SAMEA7365705	ERR4645071	ERZ1856520
MILK-99DC38	ERS5125487	SAMEA7367033	ERR4646397	ERZ1853602
ALDP-95AE9B	ERS5118629	SAMEA7360162	ERR4639919	ERZ1923280
MILK-97538C	ERS5123654	SAMEA7365196	ERR4644256
MILK-97553B	ERS5123711	SAMEA7365253	ERR4644313	ERZ1878907
ALDP-9556D4	ERS5120119	SAMEA7361656	ERR4641408	ERZ1921935
MILK-97560B	ERS5123737	SAMEA7365279	ERR4644339	ERZ1878927
MILK-9A54BD	ERS5126187	SAMEA7367734	ERR4647098	ERZ1851657
CAMC-941DD6	ERS5116999	SAMEA7358530	ERR4638289	ERZ1924110
QEUH-98F1EF	ERS5089840	SAMEA7331317	ERR4615585
CAMC-9910DE	ERS5124718	SAMEA7366262	ERR4645627	ERZ1856041
MILK-9A8FF5	ERS5125169	SAMEA7366714	ERR4646078	ERZ1854729
QEUH-960B7D	ERS5063101	SAMEA7304545	ERR4585186	ERZ1843633
MILK-974709	ERS5143130	SAMEA7384978	ERR4667998	ERZ1929904
MILK-971256	ERS5122008	SAMEA7363548	ERR4643297	ERZ1882064
MILK-971265	ERS5122009	SAMEA7363549	ERR4643298	ERZ1882067
CAMC-949828	ERS5117673	SAMEA7359205	ERR4638963	ERZ1923529
MILK-994527	ERS5124362	SAMEA7365905	ERR4645271	ERZ1877765
MILK-994C40	ERS5124396	SAMEA7365939	ERR4645305	ERZ1879433
QEUH-997E65	ERS5076482	SAMEA7317943	ERR4599649	ERZ1849013
QEUH-98F1FE	ERS5089839	SAMEA7331316	ERR4615584
QEUH-96BCCA	ERS5075145	SAMEA7316604	ERR4598312	ERZ1843128
MILK-97066A	ERS5121992	SAMEA7363532	ERR4643281	ERZ1881879
MILK-970679	ERS5121978	SAMEA7363518	ERR4643267	ERZ1881883
MILK-9AAE23	ERS5125341	SAMEA7366886	ERR4646250	ERZ1855054
MILK-62104F	ERS5115646	SAMEA7357176	ERR4636936	ERZ1925299
MILK-9943B4	ERS5123807	SAMEA7365349	ERR4644409	ERZ1855629
MILK-99A5A9	ERS5125928	SAMEA7367474	ERR4646838	ERZ1853063
MILK-9A6DFD	ERS5126437	SAMEA7367984	ERR4647348
QEUH-96F77A	ERS5089677	SAMEA7331154	ERR4615422
MILK-9760EE	ERS5121707	SAMEA7363247	ERR4642996	ERZ1880786
MILK-99D6EF	ERS5126073	SAMEA7367619	ERR4646984	ERZ1851580
MILK-9A68FC	ERS5126485	SAMEA7368032	ERR4647396	ERZ1852182
MILK-99CE24	ERS5126081	SAMEA7367627	ERR4646992	ERZ1851357
MILK-993E87	ERS5123832	SAMEA7365374	ERR4644434	ERZ1855466
MILK-9748E8	ERS5143182	SAMEA7385030	ERR4668050	ERZ1929918
QEUH-96AA3A	ERS5075046	SAMEA7316505	ERR4598213	ERZ1842757
MILK-9766DD	ERS5143229	SAMEA7385077	ERR4668097	ERZ1929953
MILK-9711C2	ERS5121982	SAMEA7363522	ERR4643271	ERZ1881390
QEUH-9628A1	ERS5074836	SAMEA7316295	ERR4598003	ERZ1842910
MILK-974E5F	ERS5123695	SAMEA7365237	ERR4644297	ERZ1880370
MILK-970F41	ERS5121851	SAMEA7363391	ERR4643140	ERZ1882016
MILK-992F2B	ERS5124028	SAMEA7365571	ERR4644937	ERZ1856368
MILK-9945EB	ERS5124389	SAMEA7365932	ERR4645298	ERZ1877784
MILK-995395	ERS5124465	SAMEA7366008	ERR4645374	ERZ1878266
QEUH-96C1E8	ERS5075654	SAMEA7317114	ERR4598821	ERZ1842147
QEUH-990075	ERS5090108	SAMEA7331585	ERR4615854
MILK-9C3EAC	ERS5132587	SAMEA7374143	ERR4652503	ERZ1927826
MILK-9AAF8A	ERS5125083	SAMEA7366628	ERR4645992	ERZ1855075
MILK-993DF3	ERS5123813	SAMEA7365355	ERR4644415	ERZ1855451
MILK-992D4F	ERS5124220	SAMEA7365763	ERR4645129	ERZ1856332
CAMC-991566	ERS5124050	SAMEA7365593	ERR4644959	ERZ1877044
MILK-99C7ED	ERS5125562	SAMEA7367108	ERR4646472	ERZ1853380
MILK-97065B	ERS5121976	SAMEA7363516	ERR4643265	ERZ1881241
MILK-9AA4E5	ERS5124886	SAMEA7366430	ERR4645796	ERZ1854193
MILK-9A948C	ERS5125163	SAMEA7366708	ERR4646072	ERZ1854852
MILK-97593F	ERS5123604	SAMEA7365146	ERR4644206	ERZ1879019
MILK-973324	ERS5143149	SAMEA7384997	ERR4668017	ERZ1929978
MILK-975AF0	ERS5123663	SAMEA7365205	ERR4644265	ERZ1879086
QEUH-998AF7	ERS5090095	SAMEA7331572	ERR4615841
MILK-99A8BF	ERS5125987	SAMEA7367533	ERR4646897	ERZ1851975
MILK-974FE3	ERS5123472	SAMEA7365014	ERR4644074	ERZ1880395
MILK-975EB8	ERS5121640	SAMEA7363180	ERR4642929	ERZ1880747
MILK-9730D2	ERS5143053	SAMEA7384900	ERR4667921	ERZ1929864
QEUH-9A46A9	ERS5089895	SAMEA7331372	ERR4615641
QEUH-96F491	ERS5075968	SAMEA7317429	ERR4599135	ERZ1842062
MILK-975058	ERS5123477	SAMEA7365019	ERR4644079	ERZ1880411
MILK-9765C1	ERS5143208	SAMEA7385056	ERR4668076	ERZ1930065
MILK-971247	ERS5122006	SAMEA7363546	ERR4643295	ERZ1882061
MILK-975A0F	ERS5123636	SAMEA7365178	ERR4644238	ERZ1879048
MILK-999BA8	ERS5125908	SAMEA7367454	ERR4646818	ERZ1852857
MILK-993388	ERS5124228	SAMEA7365771	ERR4645137	ERZ1856449
MILK-99A58B	ERS5125946	SAMEA7367492	ERR4646856	ERZ1851956
QEUH-96F060	ERS5075774	SAMEA7317234	ERR4598941	ERZ1842019
QEUH-96F84A	ERS5075798	SAMEA7317258	ERR4598965	ERZ1842077
ALDP-9B5766	ERS5209501	SAMEA7451309	ERR4686496	ERZ1935340
CAMC-991117	ERS5124725	SAMEA7366269	ERR4645634	ERZ1856052
QEUH-9B56A5	ERS5209549	SAMEA7451357	ERR4686544	ERZ1935701
QEUH-9B4970	ERS5209675	SAMEA7451483	ERR4686670	ERZ1935425
QEUH-95DF1D	ERS5076620	SAMEA7318080	ERR4599786	ERZ1848687
MILK-994ED1	ERS5124520	SAMEA7366063	ERR4645429	ERZ1878059
QEUH-9B5687	ERS5209559	SAMEA7451367	ERR4686554	ERZ1935699
MILK-99D95F	ERS5125674	SAMEA7367220	ERR4646584	ERZ1853188
QEUH-96E492	ERS5075738	SAMEA7317198	ERR4598905	ERZ1842345
CAMC-991593	ERS5124056	SAMEA7365599	ERR4644965	ERZ1856108
MILK-99A284	ERS5125868	SAMEA7367414	ERR4646778	ERZ1851937
MILK-9AAD26	ERS5124983	SAMEA7366528	ERR4645892	ERZ1854422
MILK-9928F3	ERS5124040	SAMEA7365583	ERR4644949	ERZ1856238
ALDP-9C5A1F	ERS5132002	SAMEA7373556	ERR4651919	ERZ1928533
QEUH-990743	ERS5076395	SAMEA7317856	ERR4599562	ERZ1842117
CAMC-990AE0	ERS5124719	SAMEA7366263	ERR4645628	ERZ1855933
MILK-9752F8	ERS5123590	SAMEA7365132	ERR4644192	ERZ1880455
CAMC-990EE4	ERS5124691	SAMEA7366235	ERR4645600	ERZ1856004
MILK-9C2CA3	ERS5132207	SAMEA7373762	ERR4652124	ERZ1927622
QEUH-96171E	ERS5076690	SAMEA7318150	ERR4599856	ERZ1847988
MILK-999E72	ERS5125954	SAMEA7367500	ERR4646864	ERZ1851901
MILK-99384D	ERS5124321	SAMEA7365864	ERR4645230	ERZ1879178
MILK-99A48E	ERS5125896	SAMEA7367442	ERR4646806	ERZ1853043
MILK-993A74	ERS5124422	SAMEA7365965	ERR4645331	ERZ1879197
QEUH-98EFB9	ERS5089836	SAMEA7331313	ERR4615581
MILK-99432D	ERS5123792	SAMEA7365334	ERR4644394	ERZ1855606
QEUH-96AFA4	ERS5075244	SAMEA7316704	ERR4598411	ERZ1843072
MILK-9933E2	ERS5123972	SAMEA7365515	ERR4644881	ERZ1877447
QEUH-9B7AA7	ERS5209789	SAMEA7451597	ERR4686784	ERZ1935794
QEUH-969BA1	ERS5075308	SAMEA7316768	ERR4598475	ERZ1842751
MILK-9A8B97	ERS5126222	SAMEA7367769	ERR4647133	ERZ1852503
MILK-9C30B5	ERS5132433	SAMEA7373989	ERR4652349	ERZ1927672
QEUH-98F826	ERS5090080	SAMEA7331557	ERR4615826
MILK-992B72	ERS5124121	SAMEA7365664	ERR4645030	ERZ1856278
MILK-9927AB	ERS5123989	SAMEA7365532	ERR4644898	ERZ1856206
MILK-993643	ERS5124089	SAMEA7365632	ERR4644998	ERZ1877509
MILK-992DB8	ERS5123957	SAMEA7365500	ERR4644866	ERZ1856344
MILK-994A82	ERS5124304	SAMEA7365847	ERR4645213	ERZ1877943
MILK-995289	ERS5124413	SAMEA7365956	ERR4645322	ERZ1878220
CAMC-991047	ERS5124712	SAMEA7366256	ERR4645621	ERZ1856029
MILK-9AA825	ERS5125023	SAMEA7366568	ERR4645932	ERZ1854275
MILK-99CFC7	ERS5185754	SAMEA7427537	ERR4681654	ERZ1931959
QEUH-999382	ERS5090279	SAMEA7331757	ERR4616025	ERZ1850540
MILK-994448	ERS5123830	SAMEA7365372	ERR4644432	ERZ1855640
MILK-994CB9	ERS5124420	SAMEA7365963	ERR4645329	ERZ1878007
QEUH-997FDB	ERS5076502	SAMEA7317963	ERR4599669	ERZ1849052
MILK-9749B8	ERS5143223	SAMEA7385071	ERR4668091	ERZ1929924
MILK-976118	ERS5121704	SAMEA7363244	ERR4642993	ERZ1880791
MILK-970BA7	ERS5121949	SAMEA7363489	ERR4643238	ERZ1881967
MILK-974A4C	ERS5185769	SAMEA7427552	ERR4681669	ERZ1931953
MILK-994062	ERS5123899	SAMEA7365442	ERR4644501	ERZ1855526
MILK-99390E	ERS5124350	SAMEA7365893	ERR4645259	ERZ1877575
QEUH-96D017	ERS5076224	SAMEA7317685	ERR4599391	ERZ1842234
QEUH-96D5FA	ERS5076242	SAMEA7317703	ERR4599409	ERZ1842273
QEUH-95F643	ERS5074184	SAMEA7315642	ERR4597351	ERZ1845015
QEUH-9612E0	ERS5063173	SAMEA7304617	ERR4585258	ERZ1843818
QEUH-964A8B	ERS5075528	SAMEA7316988	ERR4598695	ERZ1842646
MILK-9A92EC	ERS5125093	SAMEA7366638	ERR4646002	ERZ1854803
MILK-97660A	ERS5143191	SAMEA7385039	ERR4668059	ERZ1930067
MILK-9AB37E	ERS5125307	SAMEA7366852	ERR4646216	ERZ1854502
MILK-9787C9	ERS5125729	SAMEA7367275	ERR4646639	ERZ1852810
QEUH-9B83BA	ERS5131197	SAMEA7372750	ERR4651114	ERZ1850654
QEUH-9CA43A	ERS5132983	SAMEA7374540	ERR4652899	ERZ1928655
QEUH-96C8B6	ERS5076139	SAMEA7317600	ERR4599306	ERZ1842167
MILK-97535F	ERS5123606	SAMEA7365148	ERR4644208	ERZ1878853
MILK-99D98C	ERS5125672	SAMEA7367218	ERR4646582	ERZ1853539
MILK-975A69	ERS5123682	SAMEA7365224	ERR4644284	ERZ1880629
MILK-99C826	ERS5125579	SAMEA7367125	ERR4646489	ERZ1853384
MILK-99E5D2	ERS5125600	SAMEA7367146	ERR4646510	ERZ1853844
MILK-9A9EBB	ERS5125383	SAMEA7366929	ERR4646292	ERZ1855047
MILK-994AEC	ERS5124324	SAMEA7365867	ERR4645233	ERZ1877952
MILK-970688	ERS5121994	SAMEA7363534	ERR4643283	ERZ1881885
MILK-9A5426	ERS5126470	SAMEA7368017	ERR4647381	ERZ1851650
QEUH-9C8B73	ERS5132913	SAMEA7374470	ERR4652829	ERZ1928223
MILK-99D649	ERS5126087	SAMEA7367633	ERR4646998	ERZ1851563
MILK-9A9501	ERS5125189	SAMEA7366734	ERR4646098	ERZ1854860
QEUH-961338	ERS5063181	SAMEA7304625	ERR4585266	ERZ1843828
QEUH-95FC7E	ERS5074443	SAMEA7315901	ERR4597610	ERZ1843471
MILK-9A6AC9	ERS5126263	SAMEA7367810	ERR4647174	ERZ1852225
MILK-999BD5	ERS5125911	SAMEA7367457	ERR4646821	ERZ1852859
CAMC-99151B	ERS5124027	SAMEA7365570	ERR4644936	ERZ1877041
MILK-993634	ERS5124086	SAMEA7365629	ERR4644995	ERZ1856487
QEUH-9B803B	ERS5209784	SAMEA7451592	ERR4686779	ERZ1936094
MILK-99340D	ERS5123986	SAMEA7365529	ERR4644895	ERZ1856460
MILK-99341C	ERS5123988	SAMEA7365531	ERR4644897	ERZ1856462
MILK-994994	ERS5124287	SAMEA7365830	ERR4645196	ERZ1877919
MILK-99B55D	ERS5125843	SAMEA7367389	ERR4646753	ERZ1853138
MILK-971775	ERS5121961	SAMEA7363501	ERR4643250	ERZ1881461
MILK-995061	ERS5124313	SAMEA7365856	ERR4645222	ERZ1878138
QEUH-9B7AD4	ERS5209813	SAMEA7451621	ERR4686808	ERZ1936071
MILK-9A6962	ERS5126185	SAMEA7367732	ERR4647096	ERZ1852189
MILK-9A8F8C	ERS5125140	SAMEA7366685	ERR4646049	ERZ1853926
QEUH-9C9A1B	ERS5133047	SAMEA7374604	ERR4652963	ERZ1928622
QEUH-96F4DD	ERS5076010	SAMEA7317471	ERR4599177	ERZ1842372
CAMC-991108	ERS5124727	SAMEA7366271	ERR4645636	ERZ1856049
MILK-9A9B5A	ERS5125182	SAMEA7366727	ERR4646091	ERZ1854981
MILK-9C26F0	ERS5132332	SAMEA7373887	ERR4652249	ERZ1927552
QEUH-9989DC	ERS5090027	SAMEA7331504	ERR4615773
MILK-9706A6	ERS5122000	SAMEA7363540	ERR4643289	ERZ1881888
MILK-99A0C6	ERS5125854	SAMEA7367400	ERR4646764	ERZ1852967
CAMC-9B21E3	ERS5132233	SAMEA7373788	ERR4652150	ERZ1927434
MILK-95798E	ERS5119793	SAMEA7361330	ERR4641082	ERZ1884165
MILK-97164B	ERS5121904	SAMEA7363444	ERR4643193	ERZ1881444
QEUH-9B762B	ERS5209851	SAMEA7451659	ERR4686846	ERZ1935754
MILK-991C9E	ERS5124244	SAMEA7365787	ERR4645153	ERZ1879134
MILK-975850	ERS5123540	SAMEA7365082	ERR4644142	ERZ1878998
MILK-9A854E	ERS5126479	SAMEA7368026	ERR4647390	ERZ1851774
MILK-9939FF	ERS5124397	SAMEA7365940	ERR4645306	ERZ1877591
CAMC-9B1AF8	ERS5132187	SAMEA7373742	ERR4652104	ERZ1927410
QEUH-9B5353	ERS5209661	SAMEA7451469	ERR4686656	ERZ1935494
MILK-99A5D6	ERS5125930	SAMEA7367476	ERR4646840	ERZ1851958
QEUH-964C94	ERS5075298	SAMEA7316758	ERR4598465	ERZ1842655
QEUH-9633EB	ERS5074710	SAMEA7316169	ERR4597877	ERZ1843415
CAMC-94863E	ERS5117091	SAMEA7358622	ERR4638381	ERZ1924227
MILK-9940AE	ERS5123903	SAMEA7365446	ERR4644505	ERZ1855535
QEUH-9B50A7	ERS5209697	SAMEA7451505	ERR4686692	ERZ1935666
QEUH-998F8F	ERS5090230	SAMEA7331708	ERR4615976	ERZ1850578
QEUH-96EFBF	ERS5076052	SAMEA7317513	ERR4599219	ERZ1842014
QEUH-769754	ERS5062159	SAMEA7303602	ERR4584244	ERZ1845955
MILK-99D4B8	ERS5126084	SAMEA7367630	ERR4646995	ERZ1851521
MILK-9A903D	ERS5125173	SAMEA7366718	ERR4646082	ERZ1854739
ALDP-94D7EB	ERS5118924	SAMEA7360458	ERR4640214	ERZ1922324
CAMC-94BBD2	ERS5117101	SAMEA7358632	ERR4638391	ERZ1924284
MILK-995104	ERS5124340	SAMEA7365883	ERR4645249	ERZ1878176
ALDP-94D9C7	ERS5119429	SAMEA7360964	ERR4640719	ERZ1922551
MILK-9AA2EB	ERS5125052	SAMEA7366597	ERR4645961	ERZ1854142
MILK-99D281	ERS5126031	SAMEA7367577	ERR4646942	ERZ1851472
QEUH-997E74	ERS5076483	SAMEA7317944	ERR4599650	ERZ1849016
MILK-6160F2	ERS5115759	SAMEA7357289	ERR4637049	ERZ1925278
QEUH-9620D6	ERS5074757	SAMEA7316216	ERR4597924	ERZ1843215
MILK-999F24	ERS5125983	SAMEA7367529	ERR4646893	ERZ1851906
MILK-9AB1FC	ERS5125218	SAMEA7366763	ERR4646127	ERZ1854486
MILK-9C27DF	ERS5132339	SAMEA7373894	ERR4652256	ERZ1927564
MILK-9A68A1	ERS5126458	SAMEA7368005	ERR4647369	ERZ1852176
MILK-9AA88F	ERS5125058	SAMEA7366603	ERR4645967	ERZ1853887
CAMC-94B60E	ERS5118007	SAMEA7359540	ERR4639297	ERZ1923753
MILK-99DF3F	ERS5125589	SAMEA7367135	ERR4646499	ERZ1853680
MILK-99D069	ERS5126090	SAMEA7367636	ERR4647001	ERZ1851436
QEUH-9B7579	ERS5209822	SAMEA7451630	ERR4686817	ERZ1935748
QEUH-96F868	ERS5089698	SAMEA7331175	ERR4615443
QEUH-9984AE	ERS5090059	SAMEA7331536	ERR4615805
QEUH-98F13A	ERS5089852	SAMEA7331329	ERR4615597
QEUH-98EF5F	ERS5089786	SAMEA7331263	ERR4615531
QEUH-98FBB4	ERS5089992	SAMEA7331469	ERR4615738
CAMC-990C17	ERS5124740	SAMEA7366284	ERR4645649	ERZ1855952
MILK-99BB1F	ERS5125863	SAMEA7367409	ERR4646773	ERZ1853153
MILK-99BAE5	ERS5125864	SAMEA7367410	ERR4646774	ERZ1853147
MILK-9A8D0A	ERS5126309	SAMEA7367856	ERR4647220	ERZ1852537
QEUH-9906FB	ERS5076418	SAMEA7317879	ERR4599585	ERZ1842113
QEUH-998B9A	ERS5090119	SAMEA7331596	ERR4615865
QEUH-99050D	ERS5076384	SAMEA7317845	ERR4599551	ERZ1842101
MILK-99434B	ERS5123796	SAMEA7365338	ERR4644398	ERZ1855611
MILK-9746EE	ERS5143112	SAMEA7384960	ERR4667980	ERZ1930014
QEUH-96A93D	ERS5075026	SAMEA7316485	ERR4598193	ERZ1843047
MILK-970B4D	ERS5121926	SAMEA7363466	ERR4643215	ERZ1881301
MILK-970390	ERS5121839	SAMEA7363379	ERR4643128	ERZ1881206
MILK-994105	ERS5123911	SAMEA7365454	ERR4644513	ERZ1855545
QEUH-997F08	ERS5076493	SAMEA7317954	ERR4599660	ERZ1849034
MILK-992CBB	ERS5124196	SAMEA7365739	ERR4645105	ERZ1877301
MILK-995AFA	ERS5123821	SAMEA7365363	ERR4644423	ERZ1855815
QEUH-997CE3	ERS5076463	SAMEA7317924	ERR4599630	ERZ1848974
MILK-994A91	ERS5124319	SAMEA7365862	ERR4645228	ERZ1879400
MILK-99A688	ERS5125961	SAMEA7367507	ERR4646871	ERZ1853086
MILK-9AAA98	ERS5124887	SAMEA7366431	ERR4645797	ERZ1854345
MILK-993D6C	ERS5124271	SAMEA7365814	ERR4645180	ERZ1877710
QEUH-997F44	ERS5076492	SAMEA7317953	ERR4599659	ERZ1849041
MILK-994202	ERS5123936	SAMEA7365479	ERR4644538	ERZ1855572
MILK-99386B	ERS5124323	SAMEA7365866	ERR4645232	ERZ1877551
MILK-992ED3	ERS5124004	SAMEA7365547	ERR4644913	ERZ1856363
MILK-993C9C	ERS5124243	SAMEA7365786	ERR4645152	ERZ1877687
MILK-994484	ERS5124317	SAMEA7365860	ERR4645226	ERZ1877733
MILK-993133	ERS5124115	SAMEA7365658	ERR4645024	ERZ1856414
MILK-993A0B	ERS5124399	SAMEA7365942	ERR4645308	ERZ1877596
ALDP-9B5BD3	ERS5209749	SAMEA7451557	ERR4686744	ERZ1935385
QEUH-997F35	ERS5076494	SAMEA7317955	ERR4599661	ERZ1849039
MILK-992D21	ERS5124218	SAMEA7365761	ERR4645127	ERZ1877310
QEUH-997EDE	ERS5076489	SAMEA7317950	ERR4599656	ERZ1849030
MILK-993968	ERS5124374	SAMEA7365917	ERR4645283	ERZ1879192
MILK-995984	ERS5123935	SAMEA7365478	ERR4644537	ERZ1855780
MILK-975313	ERS5123666	SAMEA7365208	ERR4644268	ERZ1880460
MILK-9A9EE8	ERS5125381	SAMEA7366927	ERR4646290	ERZ1854052
MILK-9A6DC0	ERS5126425	SAMEA7367972	ERR4647336	ERZ1852300
MILK-975173	ERS5123536	SAMEA7365078	ERR4644138	ERZ1878783
MILK-9735D3	ERS5143238	SAMEA7385086	ERR4668106	ERZ1929993
MILK-9A8F6E	ERS5125138	SAMEA7366683	ERR4646047	ERZ1853924
MILK-9A8EF8	ERS5125112	SAMEA7366657	ERR4646021	ERZ1853923
MILK-9A912B	ERS5125227	SAMEA7366772	ERR4646136	ERZ1854759
MILK-9AB4B7	ERS5125368	SAMEA7366913	ERR4646277	ERZ1854521
MILK-99C64A	ERS5125513	SAMEA7367059	ERR4646423	ERZ1853333
MILK-99E350	ERS5125466	SAMEA7367012	ERR4646376	ERZ1853785
MILK-99DCCF	ERS5125445	SAMEA7366991	ERR4646355	ERZ1853203
QEUH-9A3FDC	ERS5089866	SAMEA7331343	ERR4615612
MILK-99E077	ERS5125577	SAMEA7367123	ERR4646487	ERZ1853222
MILK-99C905	ERS5125455	SAMEA7367001	ERR4646365	ERZ1853403
MILK-99E10B	ERS5125660	SAMEA7367206	ERR4646570	ERZ1853227
MILK-99E068	ERS5125575	SAMEA7367121	ERR4646485	ERZ1853712
QEUH-9B81A1	ERS5209841	SAMEA7451649	ERR4686836	ERZ1935846
ALDP-9C4E50	ERS5131837	SAMEA7373391	ERR4651754	ERZ1928444
QEUH-9B7E23	ERS5209938	SAMEA7451747	ERR4686933	ERZ1936085
QEUH-9C9468	ERS5133060	SAMEA7374617	ERR4652976	ERZ1928255
QEUH-9CA722	ERS5133151	SAMEA7374708	ERR4653067	ERZ1928404
MILK-9C45A6	ERS5132582	SAMEA7374138	ERR4652498	ERZ1927971
QEUH-9B78DA	ERS5209945	SAMEA7451754	ERR4686940	ERZ1935775
ALDP-9BC7E7	ERS5131707	SAMEA7373261	ERR4651624	ERZ1928954
MILK-975A1E	ERS5123687	SAMEA7365229	ERR4644289	ERZ1879054
MILK-970433	ERS5121868	SAMEA7363408	ERR4643157	ERZ1881218
ALDP-982AE1	ERS5123648	SAMEA7365190	ERR4644250	ERZ1878468
MILK-995966	ERS5123937	SAMEA7365480	ERR4644539	ERZ1855775
MILK-994615	ERS5124405	SAMEA7365948	ERR4645314	ERZ1877789
QEUH-998AE8	ERS5090077	SAMEA7331554	ERR4615823
QEUH-98EF04	ERS5089820	SAMEA7331297	ERR4615565
MILK-99A7A3	ERS5125991	SAMEA7367537	ERR4646901	ERZ1851970
QEUH-969A1D	ERS5075253	SAMEA7316713	ERR4598420	ERZ1842519
QEUH-96B714	ERS5075061	SAMEA7316520	ERR4598228	ERZ1842834
QEUH-96497F	ERS5075336	SAMEA7316796	ERR4598503	ERZ1842378
QEUH-9696BF	ERS5075397	SAMEA7316857	ERR4598564	ERZ1842731
MILK-974842	ERS5143160	SAMEA7385008	ERR4668028	ERZ1929912
MILK-99A0E4	ERS5125852	SAMEA7367398	ERR4646762	ERZ1851927
QEUH-9B8CEC	ERS5131385	SAMEA7372939	ERR4651302	ERZ1850899
ALDP-9C6076	ERS5131948	SAMEA7373502	ERR4651865	ERZ1928584
MILK-9759D5	ERS5123605	SAMEA7365147	ERR4644207	ERZ1879044
MILK-9751EC	ERS5123729	SAMEA7365271	ERR4644331	ERZ1880441
QEUH-99880C	ERS5090198	SAMEA7331676	ERR4615944
ALDP-9C61FB	ERS5132054	SAMEA7373608	ERR4651971	ERZ1928924
MILK-9A8C67	ERS5126278	SAMEA7367825	ERR4647189	ERZ1852517
MILK-9C3DEB	ERS5132452	SAMEA7374008	ERR4652368	ERZ1927818
QEUH-9B74D6	ERS5209794	SAMEA7451602	ERR4686789	ERZ1936050
MILK-9AB314	ERS5125288	SAMEA7366833	ERR4646197	ERZ1855151
MILK-995C9A	ERS5123875	SAMEA7365417	ERR4644477	ERZ1855852
MILK-99C6B3	ERS5125537	SAMEA7367083	ERR4646447	ERZ1853343
MILK-9AA281	ERS5125032	SAMEA7366577	ERR4645941	ERZ1853869
MILK-9AACA1	ERS5124973	SAMEA7366517	ERR4645883	ERZ1853896
MILK-9A6BF3	ERS5126319	SAMEA7367866	ERR4647230	ERZ1852249
MILK-9AB4D5	ERS5125389	SAMEA7366935	ERR4646298	ERZ1855179
MILK-9AB341	ERS5125280	SAMEA7366825	ERR4646189	ERZ1854499
MILK-99D342	ERS5126045	SAMEA7367591	ERR4646956	ERZ1851479
QEUH-96FC5D	ERS5089768	SAMEA7331245	ERR4615513
QEUH-96F65F	ERS5089670	SAMEA7331147	ERR4615415
QEUH-96449C	ERS5076931	SAMEA7318392	ERR4600097	ERZ1848215
MILK-975665	ERS5123502	SAMEA7365044	ERR4644104	ERZ1878943
MILK-97355B	ERS5143217	SAMEA7385065	ERR4668085	ERZ1929990
MILK-97542F	ERS5123633	SAMEA7365175	ERR4644235	ERZ1878875
MILK-9716C3	ERS5121936	SAMEA7363476	ERR4643225	ERZ1882115
MILK-992FD0	ERS5124035	SAMEA7365578	ERR4644944	ERZ1856383
QEUH-998848	ERS5090208	SAMEA7331686	ERR4615954
QEUH-98FF30	ERS5090067	SAMEA7331544	ERR4615813
MILK-975CDC	ERS5121617	SAMEA7363156	ERR4642906	ERZ1880692
MILK-97589C	ERS5123610	SAMEA7365152	ERR4644212	ERZ1880586
MILK-97628E	ERS5143083	SAMEA7384931	ERR4667951	ERZ1930043
MILK-993E1E	ERS5123816	SAMEA7365358	ERR4644418	ERZ1855455
MILK-9706E2	ERS5122018	SAMEA7363558	ERR4643307	ERZ1881246
MILK-9748BB	ERS5143176	SAMEA7385024	ERR4668044	ERZ1929916
MILK-971818	ERS5121990	SAMEA7363530	ERR4643279	ERZ1882125
MILK-970943	ERS5121823	SAMEA7363363	ERR4643112	ERZ1881271
QEUH-96F6D7	ERS5075988	SAMEA7317449	ERR4599155	ERZ1842074
MILK-976549	ERS5143189	SAMEA7385037	ERR4668057	ERZ1930063
MILK-9710E3	ERS5121932	SAMEA7363472	ERR4643221	ERZ1881378
ALDP-9B5890	ERS5209586	SAMEA7451394	ERR4686581	ERZ1935354
QEUH-9B90C1	ERS5131284	SAMEA7372837	ERR4651201	ERZ1851001
QEUH-9B9340	ERS5131426	SAMEA7372980	ERR4651343	ERZ1851082
QEUH-9CA801	ERS5133154	SAMEA7374711	ERR4653070	ERZ1928672
MILK-9AA12A	ERS5124984	SAMEA7366529	ERR4645893	ERZ1854102
MILK-974FC5	ERS5123726	SAMEA7365268	ERR4644328	ERZ1878726
MILK-995043	ERS5124311	SAMEA7365854	ERR4645220	ERZ1878129
QEUH-98F2DD	ERS5089794	SAMEA7331271	ERR4615539
MILK-9A9D18	ERS5125269	SAMEA7366814	ERR4646178	ERZ1855020
MILK-976673	ERS5143211	SAMEA7385059	ERR4668079	ERZ1929950
MILK-9763D6	ERS5143119	SAMEA7384967	ERR4667987	ERZ1930050
MILK-97588D	ERS5123614	SAMEA7365156	ERR4644216	ERZ1879004
MILK-976691	ERS5143210	SAMEA7385058	ERR4668078	ERZ1929951
MILK-97651C	ERS5143151	SAMEA7384999	ERR4668019	ERZ1930060
MILK-974754	ERS5143108	SAMEA7384956	ERR4667976	ERZ1929908
MILK-97561A	ERS5123763	SAMEA7365305	ERR4644365	ERZ1878932
MILK-9A8599	ERS5126176	SAMEA7367723	ERR4647087	ERZ1852430
MILK-99DDEA	ERS5125492	SAMEA7367038	ERR4646402	ERZ1853646
MILK-99A0D5	ERS5125850	SAMEA7367396	ERR4646760	ERZ1852968
MILK-9A5392	ERS5126442	SAMEA7367989	ERR4647353	ERZ1852035
MILK-99CCA2	ERS5126154	SAMEA7367701	ERR4647065	ERZ1851301
MILK-9A9C48	ERS5125229	SAMEA7366774	ERR4646138	ERZ1854038
MILK-9C4324	ERS5132472	SAMEA7374028	ERR4652388	ERZ1927870
MILK-9A9AF3	ERS5125156	SAMEA7366701	ERR4646065	ERZ1854024
CAMC-991496	ERS5124003	SAMEA7365546	ERR4644912	ERZ1877020
QEUH-99870F	ERS5090170	SAMEA7331647	ERR4615916
QEUH-9B4C95	ERS5209519	SAMEA7451327	ERR4686514	ERZ1935649
QEUH-9B4E9F	ERS5209623	SAMEA7451431	ERR4686618	ERZ1935464
QEUH-9B53EA	ERS5209684	SAMEA7451492	ERR4686679	ERZ1935683
QEUH-96E7B7	ERS5075896	SAMEA7317356	ERR4599063	ERZ1842352
QEUH-96E9DF	ERS5075898	SAMEA7317358	ERR4599065	ERZ1841974
MILK-97528F	ERS5123609	SAMEA7365151	ERR4644211	ERZ1878832
QEUH-96EEEF	ERS5075918	SAMEA7317378	ERR4599085	ERZ1842008
QEUH-96E720	ERS5075846	SAMEA7317306	ERR4599013	ERZ1841960
MILK-99376E	ERS5124137	SAMEA7365680	ERR4645046	ERZ1856510
MILK-9930EB	ERS5124096	SAMEA7365639	ERR4645005	ERZ1856405
MILK-9926CC	ERS5124238	SAMEA7365781	ERR4645147	ERZ1877165
MILK-992B81	ERS5124119	SAMEA7365662	ERR4645028	ERZ1856281
QEUH-9981E3	ERS5076521	SAMEA7317981	ERR4599687	ERZ1849080
MILK-99DC74	ERS5125506	SAMEA7367052	ERR4646416	ERZ1853613
MILK-9A6A14	ERS5126237	SAMEA7367784	ERR4647148	ERZ1852201
MILK-99CD90	ERS5126049	SAMEA7367595	ERR4646960	ERZ1851337
QEUH-9CA7D7	ERS5133156	SAMEA7374713	ERR4653072	ERZ1928670
MILK-970819	ERS5121780	SAMEA7363320	ERR4643069	ERZ1881261
QEUH-98FF5E	ERS5090070	SAMEA7331547	ERR4615816
MILK-99335B	ERS5124232	SAMEA7365775	ERR4645141	ERZ1877441
MILK-99350A	ERS5124036	SAMEA7365579	ERR4644945	ERZ1877479
QEUH-98F2A0	ERS5089816	SAMEA7331293	ERR4615561
CAMC-9912AB	ERS5124753	SAMEA7366297	ERR4645662	ERZ1856077
MILK-993A47	ERS5124419	SAMEA7365962	ERR4645328	ERZ1879195
MILK-994FA1	ERS5124282	SAMEA7365825	ERR4645191	ERZ1879512
MILK-99A406	ERS5125867	SAMEA7367413	ERR4646777	ERZ1853036
MILK-991CBC	ERS5124248	SAMEA7365791	ERR4645157	ERZ1877074
MILK-994E1D	ERS5124477	SAMEA7366020	ERR4645386	ERZ1879475
CAMC-990C08	ERS5124738	SAMEA7366282	ERR4645647	ERZ1855949
MILK-99424E	ERS5123946	SAMEA7365489	ERR4644548	ERZ1855580
MILK-99568D	ERS5123852	SAMEA7365394	ERR4644454	ERZ1855693
MILK-99425D	ERS5123944	SAMEA7365487	ERR4644546	ERZ1855582
MILK-974BC1	ERS5143257	SAMEA7385105	ERR4668125	ERZ1930038
MILK-9756A1	ERS5123481	SAMEA7365023	ERR4644083	ERZ1880517
MILK-970318	ERS5121816	SAMEA7363356	ERR4643105	ERZ1881827
QEUH-96F33A	ERS5075939	SAMEA7317399	ERR4599106	ERZ1842370
MILK-99532C	ERS5124452	SAMEA7365995	ERR4645361	ERZ1879591
MILK-970C3B	ERS5121975	SAMEA7363515	ERR4643264	ERZ1881312
MILK-99481F	ERS5124506	SAMEA7366049	ERR4645415	ERZ1877856
QEUH-9B99E4	ERS5131153	SAMEA7372706	ERR4651070	ERZ1851863
QEUH-9640A7	ERS5076860	SAMEA7318321	ERR4600026	ERZ1848103
QEUH-964854	ERS5076895	SAMEA7318356	ERR4600061	ERZ1848304
QEUH-96C33D	ERS5075690	SAMEA7317150	ERR4598857	ERZ1842592
MILK-9AAF20	ERS5125391	SAMEA7366937	ERR4646300	ERZ1854459
QEUH-96356D	ERS5074766	SAMEA7316225	ERR4597933	ERZ1843429
MILK-9AB235	ERS5125224	SAMEA7366769	ERR4646133	ERZ1855126
MILK-99CB96	ERS5126145	SAMEA7367692	ERR4647056	ERZ1851259
MILK-99A196	ERS5125858	SAMEA7367404	ERR4646768	ERZ1852991
MILK-9A9273	ERS5125316	SAMEA7366861	ERR4646225	ERZ1854795
MILK-9A6D84	ERS5126409	SAMEA7367956	ERR4647320	ERZ1851757
MILK-99CF30	ERS5126029	SAMEA7367575	ERR4646940	ERZ1851395
MILK-993DB7	ERS5124293	SAMEA7365836	ERR4645202	ERZ1877729
MILK-993C32	ERS5124500	SAMEA7366043	ERR4645409	ERZ1877669
QEUH-9989AF	ERS5090024	SAMEA7331501	ERR4615770
QEUH-96373A	ERS5074537	SAMEA7315996	ERR4597704	ERZ1843451
QEUH-9B5371	ERS5209663	SAMEA7451471	ERR4686658	ERZ1935496
MILK-99D7CE	ERS5125604	SAMEA7367150	ERR4646514	ERZ1853502
MILK-99DE05	ERS5125525	SAMEA7367071	ERR4646435	ERZ1853650
MILK-9707D0	ERS5121774	SAMEA7363314	ERR4643063	ERZ1881911
MILK-9A8317	ERS5126360	SAMEA7367907	ERR4647271	ERZ1852358
MILK-975911	ERS5123634	SAMEA7365176	ERR4644236	ERZ1880603
MILK-9947C7	ERS5124484	SAMEA7366027	ERR4645393	ERZ1879325
QEUH-9B9DF7	ERS5131350	SAMEA7372903	ERR4651267	ERZ1851208
ALDP-9BE976	ERS5131673	SAMEA7373227	ERR4651590	ERZ1929136
MILK-9C4430	ERS5132555	SAMEA7374111	ERR4652471	ERZ1927965
MILK-9757BD	ERS5123564	SAMEA7365106	ERR4644166	ERZ1880551
MILK-99468E	ERS5124427	SAMEA7365970	ERR4645336	ERZ1877811
MILK-9766FB	ERS5143246	SAMEA7385094	ERR4668114	ERZ1929954
MILK-974666	ERS5143081	SAMEA7384929	ERR4667949	ERZ1929900
MILK-9765D0	ERS5143188	SAMEA7385036	ERR4668056	ERZ1929947
MILK-992A75	ERS5124112	SAMEA7365655	ERR4645021	ERZ1877246
MILK-993722	ERS5124131	SAMEA7365674	ERR4645040	ERZ1877536
QEUH-96561D	ERS5075514	SAMEA7316974	ERR4598681	ERZ1842703
MILK-99526B	ERS5124406	SAMEA7365949	ERR4645315	ERZ1878217
MILK-9AAD44	ERS5124995	SAMEA7366540	ERR4645904	ERZ1853902
MILK-992F1C	ERS5124026	SAMEA7365569	ERR4644935	ERZ1877345
CAMC-990B56	ERS5124728	SAMEA7366272	ERR4645637	ERZ1855943
QEUH-99039A	ERS5090193	SAMEA7331671	ERR4615939
QEUH-98FB78	ERS5090085	SAMEA7331562	ERR4615831
QEUH-98F228	ERS5089853	SAMEA7331330	ERR4615598
CAMC-990DBA	ERS5124674	SAMEA7366218	ERR4645583	ERZ1855985
CAMC-9911BD	ERS5124736	SAMEA7366280	ERR4645645	ERZ1856062
CAMC-99100B	ERS5124707	SAMEA7366251	ERR4645616	ERZ1856021
MILK-9A9747	ERS5125328	SAMEA7366873	ERR4646237	ERZ1854919
MILK-9AB499	ERS5125375	SAMEA7366921	ERR4646284	ERZ1855173
MILK-99E059	ERS5125573	SAMEA7367119	ERR4646483	ERZ1853709
QEUH-96A5EE	ERS5074862	SAMEA7316321	ERR4598029	ERZ1843016
MILK-993C6F	ERS5124515	SAMEA7366058	ERR4645424	ERZ1877675
MILK-993494	ERS5124012	SAMEA7365555	ERR4644921	ERZ1877466
CAMC-9910A1	ERS5124723	SAMEA7366267	ERR4645632	ERZ1856033
MILK-991E2F	ERS5124182	SAMEA7365725	ERR4645091	ERZ1856141
MILK-9701D2	ERS5121753	SAMEA7363293	ERR4643042	ERZ1881184
MILK-9927E7	ERS5123996	SAMEA7365539	ERR4644905	ERZ1877179
QEUH-969BED	ERS5075626	SAMEA7317086	ERR4598793	ERZ1842121
MILK-97049D	ERS5121889	SAMEA7363429	ERR4643178	ERZ1881222
QEUH-970169	ERS5089762	SAMEA7331239	ERR4615507
MILK-99583C	ERS5123904	SAMEA7365447	ERR4644506	ERZ1855744
MILK-975753	ERS5123756	SAMEA7365298	ERR4644358	ERZ1880539
MILK-9701E1	ERS5121755	SAMEA7363295	ERR4643044	ERZ1881806
QEUH-96F482	ERS5089678	SAMEA7331155	ERR4615423
MILK-9766BF	ERS5143213	SAMEA7385061	ERR4668081	ERZ1930072
MILK-99A1E1	ERS5125862	SAMEA7367408	ERR4646772	ERZ1853004
MILK-9A8A8B	ERS5126172	SAMEA7367719	ERR4647083	ERZ1852469
QEUH-9B75F1	ERS5209848	SAMEA7451656	ERR4686843	ERZ1935753
MILK-9949A3	ERS5124289	SAMEA7365832	ERR4645198	ERZ1879371
MILK-99A6B5	ERS5125960	SAMEA7367506	ERR4646870	ERZ1853093
MILK-99A65B	ERS5125948	SAMEA7367494	ERR4646858	ERZ1853078
QEUH-9CA230	ERS5133172	SAMEA7374729	ERR4653088	ERZ1928370
QEUH-9C99A5	ERS5133025	SAMEA7374582	ERR4652941	ERZ1928621
QEUH-999373	ERS5090278	SAMEA7331756	ERR4616024	ERZ1850625
MILK-993009	ERS5124060	SAMEA7365603	ERR4644969	ERZ1856389
MILK-993652	ERS5124087	SAMEA7365630	ERR4644996	ERZ1877515
MILK-99A266	ERS5125998	SAMEA7367544	ERR4646908	ERZ1853006
MILK-99E54B	ERS5125588	SAMEA7367134	ERR4646498	ERZ1853825
MILK-9A906A	ERS5125196	SAMEA7366741	ERR4646105	ERZ1854747
MILK-99C659	ERS5125529	SAMEA7367075	ERR4646439	ERZ1853335
MILK-9A9219	ERS5125285	SAMEA7366830	ERR4646194	ERZ1854784
MILK-9AAAB6	ERS5124881	SAMEA7366425	ERR4645791	ERZ1854347
MILK-9A8C0D	ERS5126256	SAMEA7367803	ERR4647167	ERZ1852509
MILK-975B93	ERS5123755	SAMEA7365297	ERR4644357	ERZ1880654
MILK-9948B5	ERS5124528	SAMEA7366071	ERR4645437	ERZ1877886
MILK-99E36F	ERS5125449	SAMEA7366995	ERR4646359	ERZ1853788
MILK-99DC83	ERS5125504	SAMEA7367050	ERR4646414	ERZ1853615
MILK-9C3F8B	ERS5132635	SAMEA7374191	ERR4652551	ERZ1927948
ALDP-950A64	ERS5120076	SAMEA7361613	ERR4641365	ERZ1884303
ALDP-950A55	ERS5120078	SAMEA7361615	ERR4641367	ERZ1884301
QEUH-95E7E7	ERS5074063	SAMEA7315521	ERR4597230	ERZ1844189
ALDP-905970	ERS5120823	SAMEA7362361	ERR4642112
MILK-993FDF	ERS5123880	SAMEA7365423	ERR4644482	ERZ1855511
ALDP-9336BE	ERS5122106	SAMEA7363646	ERR4643395	ERZ1881062
MILK-9950F8	ERS5124342	SAMEA7365885	ERR4645251	ERZ1878171
QEUH-998A33	ERS5090054	SAMEA7331531	ERR4615800
MILK-99DDBD	ERS5125567	SAMEA7367113	ERR4646477	ERZ1853208
QEUH-9988EE	ERS5089986	SAMEA7331463	ERR4615732
QEUH-96BBDC	ERS5075115	SAMEA7316574	ERR4598282	ERZ1842862
CAMC-949E62	ERS5117232	SAMEA7358764	ERR4638522	ERZ1924058
QEUH-95F31F	ERS5074031	SAMEA7315489	ERR4597198	ERZ1844956
MILK-99CDAF	ERS5126050	SAMEA7367596	ERR4646961	ERZ1851339
MILK-9A9668	ERS5125266	SAMEA7366811	ERR4646175	ERZ1854897
MILK-99CF9A	ERS5126124	SAMEA7367671	ERR4647035	ERZ1851407
MILK-9749F4	ERS5143227	SAMEA7385075	ERR4668095	ERZ1930034
QEUH-960366	ERS5062965	SAMEA7304409	ERR4585050	ERZ1843532
ALDP-982058	ERS5121711	SAMEA7363251	ERR4643000	ERZ1880129
MILK-9C37A1	ERS5132469	SAMEA7374025	ERR4652385	ERZ1927749
MILK-973667	ERS5143254	SAMEA7385102	ERR4668122	ERZ1929997
MILK-99DD53	ERS5125527	SAMEA7367073	ERR4646437	ERZ1853633
MILK-993BAE	ERS5124491	SAMEA7366034	ERR4645400	ERZ1877649
QEUH-960D77	ERS5063169	SAMEA7304613	ERR4585254	ERZ1843651
QEUH-96B626	ERS5075020	SAMEA7316479	ERR4598187	ERZ1842828
QEUH-98F0E2	ERS5089799	SAMEA7331276	ERR4615544
ALDP-9C502C	ERS5131776	SAMEA7373330	ERR4651693	ERZ1928457
ALDP-68ED2B	ERS5114953	SAMEA7356482	ERR4633965	ERZ1925532
QEUH-9B5274	ERS5209629	SAMEA7451437	ERR4686624	ERZ1935488
MILK-9C2D82	ERS5132381	SAMEA7373937	ERR4652297	ERZ1927636
MILK-9AA0A5	ERS5124942	SAMEA7366486	ERR4645852	ERZ1853856
QEUH-999197	ERS5090260	SAMEA7331738	ERR4616006	ERZ1850526
MILK-99D719	ERS5126118	SAMEA7367664	ERR4647029	ERZ1851589
MILK-99CD27	ERS5126039	SAMEA7367585	ERR4646950	ERZ1851317
MILK-9A98DB	ERS5125059	SAMEA7366604	ERR4645968	ERZ1854014
QEUH-95E3A7	ERS5076771	SAMEA7318232	ERR4599937	ERZ1847971
MILK-992FA3	ERS5124051	SAMEA7365594	ERR4644960	ERZ1877361
QEUH-96C32E	ERS5075646	SAMEA7317106	ERR4598813	ERZ1842591
MILK-99C440	ERS5125454	SAMEA7367000	ERR4646364	ERZ1853281
MILK-9957D5	ERS5123894	SAMEA7365437	ERR4644496	ERZ1855734
MILK-993036	ERS5124071	SAMEA7365614	ERR4644980	ERZ1877374
ALDP-9BE105	ERS5131521	SAMEA7373075	ERR4651438	ERZ1928717
MILK-99DF8A	ERS5125622	SAMEA7367168	ERR4646532	ERZ1853693
QEUH-9B463D	ERS5209541	SAMEA7451349	ERR4686536	ERZ1935399
MILK-9A66D4	ERS5126345	SAMEA7367892	ERR4647256	ERZ1852126
MILK-99343A	ERS5123990	SAMEA7365533	ERR4644899	ERZ1877451
QEUH-962BE4	ERS5074749	SAMEA7316208	ERR4597916	ERZ1843349
QEUH-997E83	ERS5076484	SAMEA7317945	ERR4599651	ERZ1849018
ALDP-9B571B	ERS5209508	SAMEA7451316	ERR4686503	ERZ1935594
MILK-993546	ERS5124042	SAMEA7365585	ERR4644951	ERZ1856479
QEUH-96F279	ERS5075963	SAMEA7317424	ERR4599130	ERZ1842043
MILK-99D157	ERS5125664	SAMEA7367210	ERR4646574	ERZ1853178
MILK-9AB059	ERS5125139	SAMEA7366684	ERR4646048	ERZ1854474
MILK-99375F	ERS5124138	SAMEA7365681	ERR4645047	ERZ1856508
